# Supplementary material for: Preparation of Porous Scaffold Based on Poly(3-hydroxybutyrate-co-3-hydroxyvalerate-co-3-hydroxyhexanoate) and FucoPol
Source: Polymers (Basel). 2023 Jul 4;15(13):2945. doi: 10.3390/polym15132945 (PMC10347064; doi:10.3390/polym15132945)
Supplement: Supplementary file 1 [file polymers-15-02945-s001.zip]

Archive with 1 entries (1 files):
- polymers-2454314-supplementary.pdf
